# Supplementary material for: Disorganized Gut Microbiome Contributed to Liver Cirrhosis Progression: A Meta-Omics-Based Study
Source: Front Microbiol. 2018 Dec 18;9:3166. doi: 10.3389/fmicb.2018.03166 (PMC6315199; doi:10.3389/fmicb.2018.03166)
Supplement: TABLE S1 — Detailed clinical information for all patients and healthy volunteers. [file Table_1.XLS]

## Sheet: Sheet1
Sample ID	Country	Gender	Group	Availability of matched urine samples	Age	BMI (kg/m2)	Cirrhotic(Y or N)	HBV related (Y or N)	Alcohol related (Y or N)	Other causes related	INR	Crea (umol/L)	Alb (g/L)	TB (umol/L)	PT (S)	Ascites	HE	CTP	MELD	Antivirus	β-blocker
HD1	China	female	healthy	Y	40	20.0288	N	N	N	N	-	53	49.4	10	-	-	-	-		-	-
HD2	China	female	healthy	Y	46	20.83	N	N	N	N	-	60	43.9	9	-	-	-	-		-	-
HD3	China	male	healthy	Y	45	19.5797	N	N	N	N	-	66	50.9	20	-	-	-	-		-	-
HD5	China	female	healthy	Y	43	22.3757	N	N	N	N	-	45	50.3	13	-	-	-	-		-	-
HD6	China	female	healthy	Y	38	21.4844	N	N	N	N	-	50	46.3	12	-	-	-	-		-	-
HD8	China	female	healthy	Y	60	26.0375	N	N	N	N	-	60	45	8	-	-	-	-		-	-
HD10	China	female	healthy	Y	40	20.1951	N	N	N	N	-	65	46.1	11	-	-	-	-		-	-
HD12	China	male	healthy	Y	40	22.546	N	N	N	N	-	72	49.1	12	-	-	-	-		-	-
HD14	China	male	healthy	Y	51	22.5827	N	N	N	N	-	76	51.9	8	-	-	-	-		-	-
HD16	China	female	healthy	Y	41	24.4352	N	N	N	N	-	48	47.3	10	-	-	-	-		-	-
HD18	China	male	healthy	Y	43	22.3094	N	N	N	N	-	59	48.6	23	-	-	-	-		-	-
HD20	China	male	healthy	Y	45	22.7903	N	N	N	N	-	69	47.2	18	-	-	-	-		-	-
HD22	China	female	healthy	Y	41	24.4352	N	N	N	N	-	48	47.3	10	-	-	-	-		-	-
HD23	China	female	healthy	Y	35	19.2234	N	N	N	N	-	58	46.1	9	-	-	-	-		-	-
HD24	China	male	healthy	Y	36	20.7008	N	N	N	N	-	58	48.2	11	-	-	-	-		-	-
HD26	China	female	healthy	Y	40	20.3244	N	N	N	N	-	37	50.3	14	-	-	-	-		-	-
HD27	China	male	healthy	Y	45	19.9432	N	N	N	N	-	79	53.4	13	-	-	-	-		-	-
HD30	China	female	healthy	N	54	23.4375	N	N	N	N	-	41	45.6	15	-	-	-	-		-	-
HD31	China	male	healthy	N	43	22.4913	N	N	N	N	-	50	48.9	13	-	-	-	-		-	-
HD32	China	female	healthy	N	54	22.719	N	N	N	N	-	43	48.2	6	-	-	-	-		-	-
HD35	China	male	healthy	Y	48	23.8895	N	N	N	N	-	64	48.7	16	-	-	-	-		-	-
HD37	China	female	healthy	Y	45	20.1733	N	N	N	N	-	60	47.9	18	-	-	-	-		-	-
HD39	China	female	healthy	Y	51	22.8624	N	N	N	N	-	51	45.8	9	-	-	-	-		-	-
HD40	China	male	healthy	Y	41	20.5693	N	N	N	N	-	63	42.4	12	-	-	-	-		-	-
HD41	China	male	healthy	Y	52	19.9184	N	N	N	N	-	70	48.9	11	-	-	-	-		-	-
HD43	China	male	healthy	Y	36	19.7133	N	N	N	N	-	61	46.5	12	-	-	-	-		-	-
HD47	China	male	healthy	Y	58	23.6244	N	N	N	N	-	79	49.3	12	-	-	-	-		-	-
HD48	China	male	healthy	Y	31	22.7583	N	N	N	N	-	66	57.6	22	-	-	-	-		-	-
HD51	China	male	healthy	Y	37	22.8571	N	N	N	N	-	49	49.2	19	-	-	-	-		-	-
HD54	China	male	healthy	Y	47	20.7612	N	N	N	N	-	57	49.7	19	-	-	-	-		-	-
HD55	China	male	healthy	Y	37	22.0386	N	N	N	N	-	80	46.7	11	-	-	-	-		-	-
HD62	China	male	healthy	Y	62	20.5761	N	N	N	N	-	63	44.3	15	-	-	-	-		-	-
HD65	China	female	healthy	Y	43	24.977	N	N	N	N	-	41	45.4	10	-	-	-	-		-	-
HD66	China	male	healthy	Y	42	21.7498	N	N	N	N	-	79	50.1	12	-	-	-	-		-	-
HD70	China	male	healthy	Y	52	25.3537	N	N	N	N	-	87	45.6	7	-	-	-	-		-	-
HD72	China	male	healthy	Y	47	22.4551	N	N	N	N	-	82	48.1	24	-	-	-	-		-	-
HD76	China	female	healthy	Y	54	24.5051	N	N	N	N	-	58	50.9	9	-	-	-	-		-	-
HD77	China	male	healthy	Y	35	24.0449	N	N	N	N	-	73	53.2	15	-	-	-	-		-	-
HD78	China	male	healthy	N	32	17.8608	N	N	N	N	-	89	51.9	10	-	-	-	-		-	-
HD80	China	male	healthy	Y	43	22.9459	N	N	N	N	-	89	48.5	22	-	-	-	-		-	-
HD81	China	male	healthy	Y	45	20.0474	N	N	N	N	-	73	48.2	17	-	-	-	-		-	-
HD82	China	male	healthy	Y	58	21.9713	N	N	N	N	-	80	47	12	-	-	-	-		-	-
HD83	China	male	healthy	Y	42	21.6209	N	N	N	N	-	64	51.7	29	-	-	-	-		-	-
HV7	China	male	healthy	Y	69	22.7732	N	N	N	N	-	87	45.8	9	-	-	-	-		-	-
HV9	China	male	healthy	Y	37	21.0077	N	N	N	N	-	77	47.2	14	-	-	-	-		-	-
HV12	China	male	healthy	Y	60	23.3564	N	N	N	N	-	84	44.1	12	-	-	-	-		-	-
HV31	China	male	healthy	N	47	20.0474	N	N	N	N	-	78	54.5	17	-	-	-	-		-	-
LD1	China	male	compensated	Y	44	20.7612	Y	Y	Y	N	1.09	76	43.7	20	12.6	Absent	None	5	6.5	Lamivudine	None
LD3	China	male	decompensated	Y	43	21.2803	Y	Y	Y	N	0.99	53	36.2	56	11.4	Mild	None	8	5.9	None	None
LD4	China	male	decompensated	Y	41	25.0593	Y	N	Y	Hepatitis E virus related	1.39	30	38.1	124	16.2	Absent	Grade 1	8	7.3	None	None
LD5	China	male	decompensated	Y	49	21.2245	Y	Y	N	N	1.35	81	34.1	13	15.7	Sever	None	8	7.9	Lamivudine,Adefovir	Propranolol
LD6	China	female	compensated	Y	47	23.7332	Y	Y	N	N	1.14	63	39.4	8	13.2	Absent	None	5	1.8	None	Propranolol
LD7	China	female	decompensated	Y	35	24.2188	Y	N	N	N	1.18	44	44.8	16	13.6	Mild	None	6	1.4	None	None
LD8	China	male	compensated	Y	47	22.4082	Y	Y	N	N	1.44	53	36.8	24	17	Absent	None	5	6.9	Lamivudine,Adefovir	Propranolol
LD10	China	female	decompensated	Y	45	24.0346	Y	Y	N	N	1.17	47	29.8	8	13.5	Mild	None	7	-0.7	Entecavir	None		1. The MELD score formula is R= 3.78 × lnTB (mg/dL) +11.20 × lnINR + 9.57 × lnCrea (mg/dL) + 6.43
LD11	China	male	compensated	Y	51	23.6614	Y	Y	N	N	1.09	52	40.3	10	12.6	Absent	None	5	0.3	Lamivudine,Adefovir	None		2. Measure unit: TB (umol/L); PT (S); Alb (g/L); Crea (umol/L).
LD12	China	male	decompensated	Y	72	20.9343	Y	N	Y	schistosoma related	1.31	44	41.5	27	15.4	Sever	None	7	4.5	None	None
LD13	China	male	compensated	Y	52	24.0569	Y	Y	N	N	1.13	62	43.5	14	13.6	Absent	None	5	3.6	None	None
LD15	China	male	compensated	Y	49	24.977	Y	Y	N	Hepatitis E virus related	1.15	58	43.2	23	13.3	Absent	None	5	5.1	None	None
LD16	China	male	compensated	Y	49	23.8087	Y	N	Y	N	1.39	50	40.4	33	16.2	Absent	None	5	7.1	None	None
LD18	China	female	decompensated	Y	55	21.875	Y	Y	N	N	1.22	66	27.6	16	14.2	Sever	None	9	5.6	Entecavir	None
LD19	China	male	decompensated	Y	44	28.0277	Y	Y	N	N	1.23	78	31	15	14.7	Sever	None	8	7.1	None	None
LD20	China	male	compensated	Y	45	28.6501	Y	Y	N	N	1.6	84	25.8	96	18.8	Absent	None	10	17.7	Lamivudine,Adefovir	None
LD21	China	male	decompensated	Y	53	20.7612	Y	Y	Y	Hepatitis D virus related	1.19	66	34.4	39	13.7	Sever	None	9	8.7	None	Propranolol
LD22	China	female	compensated	Y	55	22.8624	Y	Y	N	N	1.3	50	37.3	55	15.2	Absent	None	7	8.3	Lamivudine	None
LD23	China	male	compensated	N	36	21.2585	Y	Y	N	N	1.91	61	39.7	580	22.6	Absent	None	9	23.4	Telbivudine	None
LD24	China	female	decompensated	Y	61	25.6312	Y	Y	N	N	1.41	94	35.2	49	16.4	Mild	None	7	14.8	None	None
LD25	China	female	compensated	Y	59	24.0346	Y	Y	N	N	1.19	62	42.6	11	13.8	Absent	None	5	3.3	Lamivudine,Adefovir	None
LD26	China	male	compensated	N	38	25.8806	Y	Y	N	Hepatitis E virus related	1.62	62	34.1	347	19	Absent	None	9	19.8	None	None
LD27	China	male	decompensated	Y	55	20.202	Y	Y	N	Hepatitis D virus related	1.7	54	25.5	106	20	Mild	None	12	14.6	None	None
LD28	China	male	decompensated	Y	51	21.4844	Y	N	N	N	1.08	68	29.4	49	12.4	Mild	None	8	8.8	None	None
LD29	China	male	compensated	Y	44	25.5102	Y	Y	N	N	1.23	63	43.5	13	14.3	Absent	None	5	4.5	None	None
LD30	China	male	compensated	Y	64	23.8751	Y	Y	N	N	1.49	69	20.7	39	17.4	Absent	None	8	11.6	None	None
LD31	China	male	compensated	Y	48	22.0386	Y	Y	N	N	1.1	61	30.9	12	12.7	Absent	None	6	2.6	Lamivudine,Adefovir	None
LD32	China	female	decompensated	Y	62	26.7094	Y	Y	N	Hepatitis E virus related	1.65	58	15.2	87	19.4	Sever	None	12	14.2	Lamivudine,Adefovir	None
LD33	China	male	decompensated	Y	54	21.2585	Y	N	Y	N	1.32	63	27.5	32	15.3	Mild	None	8	8.7	None	None
LD34	China	female	compensated	Y	48	26.6728	Y	N	N	autoimmune related	1.46	70	23.9	23	17	Absent	None	7	9.6	None	None
LD35	China	male	compensated	Y	60	24.977	Y	N	Y	N	1.02	60	43.8	37	11.8	Absent	None	6	5.9	None	None
LD36	China	male	compensated	Y	66	30.8642	Y	Y	N	N	1.42	49	25.9	21	16.6	Absent	None	7	5.5	None	None
LD37	China	male	compensated	N	36	24.2188	Y	Y	N	Hepatitis E virus related	1.14	72	42.2	22	13.2	Absent	None	5	6.9	None	None
LD38	China	male	decompensated	Y	54	25.4581	Y	N	Y	N	1.32	66	36.7	18	15.3	Mild	None	6	6.9	None	None
LD39	China	female	decompensated	N	73	21.7784	Y	Y	N	schistosoma related	1.49	76	31.7	32	17.7	Mild	None	8	11.8	None	None
LD40	China	female	compensated	Y	47	19.5312	Y	Y	N	N	1.19	60	32.3	16	13.8	Absent	None	6	4.4	Entecavir	Propranolol
LD41	China	female	compensated	Y	47	24.1672	Y	Y	N	Hepatitis D virus related	1.4	36	34.6	34	16.3	Absent	None	6	4.2	None	None
LD42	China	male	compensated	Y	59	22.3863	Y	Y	Y	N	1.4	68	22.9	33	16.3	Absent	None	7	10.2	None	None
LD43	China	female	decompensated	Y	56	17.5781	Y	Y	N	N	2.16	57	27.4	130.6	22.6	Sever	None	13	18.5	Lamivudine,Adefovir	None
LD44	China	female	decompensated	Y	60	19.9792	Y	Y	N	N	1.22	54	29.7	90	14	Sever	None	10	10.2	Lamivudine,Foscarnet Sodium	None
LD45	China	female	decompensated	Y	51	22.4323	Y	Y	N	N	1.44	58	28.6	88	16.4	Absent	Grade 4	10	12.7	Adefovir	None
LD46	China	male	compensated	Y	70	23.1834	Y	Y	Y	Hepatitis D virus related	1.25	78	28.6	27	14.3	Absent	None	6	9.5	None	None
LD47	China	female	decompensated	Y	53	19.2277	Y	Y	N	N	1.48	59	33.6	20.5	16.9	Sever	None	8	7.6	Entecavir	None
LD48	China	male	compensated	Y	41	19.0311	Y	Y	N	N	1.2	64	39.2	16	13.8	Absent	None	5	5.1	None	None
LD49	China	female	decompensated	Y	66	22.3757	Y	Y	N	N	1.04	39	27.4	20	12	Sever	None	9	-0.4	Lamivudine,Adefovir	None
LD50	China	female	decompensated	N	45	19.1953	Y	Y	N	N	1.39	55	23.4	54	15.9	Mild	None	10	9.9	None	None
LD51	China	male	compensated	N	46	25.6173	Y	Y	Y	N	1.33	43	33.6	58.9	15.2	Absent	None	8	7.4	Lamivudine,Adefovir	None
LD52	China	female	compensated	Y	37	19.1001	Y	Y	N	N	1.14	46	41.6	13	13.1	Absent	None	5	0.6	None	None
LD53	China	male	decompensated	Y	52	24.4898	Y	Y	N	N	1.75	63	22.3	35	20.1	Sever	None	12	12.2	None	None
LD54	China	male	decompensated	Y	62	25.5296	Y	Y	N	Hepatitis E virus related	1.56	67	24.3	34	17.8	Mild	None	9	11.4	Adefovir	None
LD55	China	female	compensated	Y	39	21.6311	Y	Y	N	N	1.35	50	34.5	14.2	15.4	Absent	None	6	3.6	None	None
LD56	China	male	decompensated	Y	48	22.6474	Y	Y	Y	N	1.22	163	29.2	21	14	Sever	None	8	15.3	None	None
LD58	China	male	compensated	Y	32	25.0995	Y	Y	Y	N	1.19	62	42.8	22	13.6	Absent	None	5	5.9	Lamivudine,Adefovir	None
LD59	China	female	decompensated	Y	58	19.563	Y	N	N	N	1.67	38	36.3	20.3	19.2	Mild	None	7	4.7	None	None
LD60	China	male	compensated	N	32	24.2215	Y	N	Y	N	1.16	53	33.8	73	13.3	Absent	None	8	8.7	None	None		2. The severity of hepatic encephalopathy is graded with the West Haven Criteria.
LD61	China	male	decompensated	Y	49	21.4692	Y	Y	Y	N	1.47	57	43.6	108	16.8	Mild	None	8	13.5	None	None
LD62	China	male	compensated	N	42	25.6896	Y	Y	Y	N	1.67	47	31.7	96	19	Absent	None	9	12.6	None	None
LD63	China	male	compensated	Y	43	19.7232	Y	N	N	Hepatitis C virus related	1.21	59	30.2	71	14	Absent	None	8	10.1	None	None
LD64	China	female	compensated	Y	63	25.3906	Y	N	N	N	1.11	58	44.5	19	12.8	Absent	None	5	4	None	None
LD66	China	male	compensated	Y	55	22.6474	Y	Y	Y	N	1.13	71	43.3	176	14.2	Absent	None	7	14.5	None	None
LD68	China	female	decompensated	N	29	20.3125	Y	Y	N	N	2.1	40	34.8	49.6	24.2	Mild	None	10	11.2	Lamivudine,Adefovir	None
LD69	China	male	decompensated	N	52	29.0174	Y	Y	N	N	1.11	75	24.1	23	13.6	Mild	None	8	7.1	Lamivudine	None
LD70	China	female	decompensated	N	56	20.5457	Y	Y	N	N	1.34	61	29.1	17	15.3	Sever	None	8	6.1	Lamivudine	None
LD71	China	male	decompensated	N	37	20.2812	Y	Y	N	N	1.69	67	35.1	90	19.4	Mild	None	9	15.9	None	None
LD72	China	male	decompensated	N	50	24.3911	Y	Y	N	N	1.26	55	29.6	27	14.4	Mild	None	7	6.2	None	None
LD73	China	male	compensated	N	42	21.7181	Y	Y	N	N	1.47	62	25	58	16.8	Absent	None	9	12	None	None
LD74	China	female	decompensated	N	43	19.5418	Y	Y	N	N	1.71	48	29.2	72	19.4	Mild	None	10	12	Lamivudine,Adefovir	None
LD75	China	female	decompensated	N	44	20.1348	Y	Y	N	N	1.36	57	30.9	23	15.5	Mild	None	7	6.8	Lamivudine	None
LD76	China	male	compensated	Y	37	21.9671	Y	Y	N	N	1.18	50	29.2	28	18.9	Absent	None	7	4.7	None	Propranolol
LD77	China	male	compensated	Y	42	29.0318	Y	Y	N	N	1.58	60	28.3	70	18.6	Absent	None	9	13.2	Entecavir	None
LD78	China	female	decompensated	Y	47	19.8141	Y	Y	N	Hepatitis E virus related	1.07	44	32.5	98	12.4	Mild	None	9	7.1	Lamivudine,Adefovir	None
LD79	China	male	compensated	Y	46	17.9282	Y	Y	N	N	1.19	117	40.7	13	13.8	Absent	None	5	10	Lamivudine,Adefovir	None
LD80	China	male	compensated	Y	44	21.7993	Y	N	Y	N	1.8	66	30.4	125	21.3	Absent	None	10	17.7	None	None
LD81	China	male	compensated	Y	42	19.721	Y	Y	Y	N	1.17	88	39.7	5	13.5	Absent	None	5	3.5	Lamivudine,Adefovir	None
LD82	China	male	compensated	Y	52	20.7157	Y	Y	N	N	1.14	62	31.3	15	13.2	Absent	None	6	4	Lamivudine	None
LD83	China	male	decompensated	Y	52	23.1206	Y	Y	Y	N	1.22	58	22	21	14.2	Sever	None	9	5.4	None	None
LD84	China	male	decompensated	Y	69	20.202	Y	N	N	N	1.18	114	30.3	13	13.7	Mild	None	7	9.7	None	None
LD85	China	male	decompensated	Y	46	21.4844	Y	Y	Y	N	1.2	104	40.9	17	13.9	Sever	None	7	10	None	None
LD86	China	female	decompensated	Y	58	20.5457	Y	N	N	primary biliary cirrhosis & autoimmune related	1.45	55	25.1	118	17	Sever	None	11	13.4	None	None
LD87	China	male	decompensated	Y	36	21.6128	Y	N	Y	N	1.21	39	25.8	26	14	Mild	None	8	2.3	None	None
LD88	China	female	decompensated	Y	28	25.5588	Y	Y	N	N	1.09	60	18.8	10	12.6	Sever	None	9	1.7	Lamivudine,Adefovir	None
LD89	China	male	compensated	Y	66	15.9439	Y	N	Y	N	1.32	106	30.4	33	15.4	Absent	None	6	13.8	None	None
LD90	China	male	decompensated	Y	55	21.4533	Y	Y	Y	N	1.19	78	38.9	36	13.8	Absent	Grade 1	7	10	Entecavir	None
LD91	China	female	decompensated	Y	58	24.2439	Y	Y	N	N	1.77	69	18.8	107	21.2	Sever	None	13	17.4	Entecavir	None
LD92	China	male	decompensated	Y	39	24.0569	Y	Y	N	N	1.45	81	28.9	17	17.1	Sever	None	8	9.7	Lamivudine,Adefovir	Propranolol
LD93	China	male	compensated	N	57	21.7181	Y	Y	N	N	1.34	84	35.3	44	11.6	Absent	None	6	12.8	Lamivudine,Adefovir	None
LD94	China	male	compensated	N	54	21.1553	Y	Y	N	N	1.43	63	36	14	14	Absent	None	5	6.4	None	None
LD95	China	male	decompensated	Y	78	22.6562	Y	Y	N	N	1.14	44	37.9	14	11.9	Mild	None	6	0.5	None	None
LD96	China	male	compensated	Y	36	20.7157	Y	Y	N	N	1.91	61	39.7	580	22.6	Absent	None	9	23.4	Telbivudine	None
LD97	China	female	decompensated	Y	41	20.8325	Y	Y	N	N	1.87	94	18.6	33	20	Sever	None	11	16.5	Entecavir	None
LV1	China	male	compensated	Y	42	19.0311	Y	Y	Y	N	1.18	65	31.2	24	13.7	Absent	None	6	6.6	None	None
LV4	China	male	compensated	Y	41	25.3515	Y	Y	N	N	1.14	49	46.2	28	13.2	Absent	None	5	4.1	Lamivudine,Adefovir	None
LV11	China	male	compensated	Y	66	25.0967	Y	Y	Y	N	1.04	72	37.1	13	12	Absent	None	5	3.9	None	None
LV12	China	male	compensated	Y	47	27.4406	Y	N	N	N	1.13	63	40.2	13	13	Absent	None	5	3.5	None	None
LV13	China	male	compensated	N	32	31.1419	Y	Y	Y	N	1.31	44	40.7	91	15	Absent	None	7	9.1	None	None
