# Supplementary material for: Disorganized Gut Microbiome Contributed to Liver Cirrhosis Progression: A Meta-Omics-Based Study
Source: Front Microbiol. 2018 Dec 18;9:3166. doi: 10.3389/fmicb.2018.03166 (PMC6315199; doi:10.3389/fmicb.2018.03166)
Supplement: TABLE S2 — Detailed information on microbial gene richness, gene richness, and Shannon index for each sample. [file Table_2.XLS]

## Sheet: Sheet1
SampleID	Group	Shannon Index	Number of species	Number of genes	Simpson Index
HD1	healthy	4.48745	1170	388768	0.980471
HD2	healthy	4.18742	1351	459696	0.927493
HD3	healthy	4.32345	1073	334694	0.977759
HD5	healthy	4.37807	1402	523670	0.955498
HD6	healthy	4.02375	1319	454799	0.914184
HD8	healthy	4.62942	1456	552023	0.965894
HD10	healthy	4.39391	1116	371852	0.966819
HD12	healthy	4.21974	1265	458103	0.942991
HD14	healthy	3.85338	1035	322040	0.899041
HD16	healthy	3.65195	1339	468863	0.852596
HD18	healthy	4.06323	1473	574569	0.937211
HD20	healthy	3.41058	949	292161	0.864575
HD22	healthy	3.49595	1328	465181	0.824165
HD23	healthy	3.68494	1225	414252	0.88313
HD24	healthy	4.44189	1225	391532	0.974034
HD26	healthy	3.70707	1165	415618	0.889938
HD27	healthy	4.29192	1402	485487	0.92158
HD30	healthy	3.73252	1303	423010	0.884213
HD31	healthy	4.27108	1186	339224	0.975257
HD32	healthy	4.13086	1329	495009	0.932433
HD35	healthy	4.43384	1664	633699	0.936848
HD37	healthy	4.77391	1465	513681	0.975125
HD39	healthy	4.32807	1264	414325	0.962956
HD40	healthy	4.36086	1582	597246	0.919578
HD41	healthy	4.19562	1417	510358	0.933721
HD43	healthy	4.40808	1375	476632	0.960026
HD47	healthy	4.20777	1215	404778	0.949814
HD48	healthy	3.21354	1206	380920	0.740603
HD51	healthy	4.48171	1436	510049	0.960057
HD54	healthy	4.51614	1373	481259	0.960409
HD55	healthy	4.29574	1370	437938	0.954745
HD62	healthy	4.11077	1487	537979	0.901256
HD65	healthy	4.21107	1124	385250	0.948102
HD66	healthy	4.65792	1483	512467	0.968559
HD70	healthy	3.67488	921	248188	0.961374
HD72	healthy	4.44335	1421	556388	0.941748
HD76	healthy	3.67605	886	207234	0.942868
HD77	healthy	3.90987	1180	336667	0.930905
HD78	healthy	4.26069	1329	468608	0.96271
HD80	healthy	4.20837	1157	368705	0.938452
HD81	healthy	4.54767	1552	565752	0.953066
HD82	healthy	3.83723	1012	295097	0.929287
HD83	healthy	4.0295	1268	428440	0.923264
HV7	healthy	4.11926	1333	440159	0.911528
HV9	healthy	3.4416	1104	348191	0.806772
HV12	healthy	4.15302	1213	401639	0.928597
HV31	healthy	4.34682	1374	486468	0.955136
LD1	compensatedecompensated	4.24562	1245	429429	0.935546
LD3	decompensated	3.97062	1077	380413	0.894548
LD4	decompensated	4.19277	1144	379086	0.926855
LD5	decompensated	3.63809	874	244814	0.885755
LD6	compensatedecompensated	3.68457	1236	424819	0.926759
LD7	decompensated	3.46089	1115	310833	0.83051
LD8	compensatedecompensated	3.78244	913	260135	0.910402
LD10	decompensated	3.76564	1100	321449	0.919821
LD11	compensatedecompensated	3.98751	1303	450557	0.909472
LD12	decompensated	4.19548	943	273205	0.957675
LD13	compensatedecompensated	3.7991	1196	381593	0.885324
LD15	compensatedecompensated	3.58343	1237	422077	0.847996
LD16	compensatedecompensated	4.41171	1304	513050	0.943905
LD18	decompensated	1.49087	852	176607	0.61841
LD19	decompensated	3.39039	1243	355328	0.797134
LD20	compensatedecompensated	3.95187	1078	326247	0.901589
LD21	decompensated	3.78057	975	317619	0.889903
LD22	compensatedecompensated	4.45399	1346	475314	0.961912
LD23	compensatedecompensated	2.93764	1015	275230	0.79181
LD24	decompensated	4.37644	1142	383919	0.969372
LD25	compensatedecompensated	4.19122	1294	459992	0.913774
LD26	compensatedecompensated	3.84929	1210	422917	0.892195
LD27	decompensated	3.56179	1071	318578	0.820074
LD28	decompensated	1.97144	1098	320390	0.596855
LD29	compensatedecompensated	4.08669	1160	370868	0.949379
LD30	compensatedecompensated	4.43189	1210	433800	0.963587
LD31	compensatedecompensated	4.19636	1001	268271	0.972626
LD32	decompensated	3.92306	1205	417092	0.934767
LD33	decompensated	3.57006	1210	405624	0.950224
LD34	compensatedecompensated	4.03158	1262	441002	0.955394
LD35	compensatedecompensated	3.96162	1227	431528	0.922952
LD36	compensatedecompensated	3.07385	927	242528	0.730141
LD37	compensatedecompensated	3.62117	1111	366302	0.848748
LD38	decompensated	3.99826	1189	403891	0.922522
LD39	decompensated	3.55168	1086	348573	0.905806
LD40	compensatedecompensated	4.05041	979	307574	0.927017
LD41	compensatedecompensated	4.12021	1167	388689	0.963853
LD42	compensatedecompensated	4.1021	1135	402712	0.945316
LD43	decompensated	4.16407	1185	445749	0.936613
LD44	decompensated	4.38157	1226	469900	0.956106
LD45	decompensated	3.68135	937	257061	0.92103
LD46	compensatedecompensated	3.85185	1173	366256	0.872018
LD47	decompensated	4.15403	1196	439766	0.935229
LD48	compensatedecompensated	3.415	1018	324935	0.813578
LD49	decompensated	3.83644	884	254327	0.924764
LD50	decompensated	3.11007	1104	338135	0.807293
LD51	compensatedecompensated	4.04686	1047	346989	0.944825
LD52	compensatedecompensated	4.57384	1491	572252	0.967061
LD53	decompensated	4.05841	1054	355752	0.936999
LD54	decompensated	3.83062	1248	468695	0.854979
LD55	compensatedecompensated	4.13974	1217	406465	0.937809
LD56	decompensated	3.90548	949	235110	0.904216
LD58	compensatedecompensated	3.64164	1139	375366	0.868155
LD59	decompensated	3.41118	1224	379095	0.816638
LD60	compensatedecompensated	3.81562	1317	456080	0.876042
LD61	decompensated	4.17232	890	244824	0.967884
LD62	compensatedecompensated	1.74434	915	221191	0.816544
LD63	compensatedecompensated	3.6966	841	223721	0.907203
LD64	compensatedecompensated	4.07677	1164	408535	0.951546
LD66	compensatedecompensated	4.18462	891	272753	0.968448
LD68	decompensated	3.68857	1059	345105	0.898467
LD69	decompensated	3.73279	846	205716	0.952134
LD70	decompensated	3.95376	1176	395311	0.885922
LD71	decompensated	3.8661	946	254462	0.955226
LD72	decompensated	2.76798	1036	311739	0.821529
LD73	compensatedecompensated	4.27935	1319	496452	0.955081
LD74	decompensated	4.09503	1461	568287	0.950569
LD75	decompensated	3.96597	1136	423807	0.927691
LD76	compensatedecompensated	3.86421	1167	380248	0.892878
LD77	compensatedecompensated	3.60904	853	232047	0.881171
LD78	decompensated	4.21492	1064	381052	0.937393
LD79	compensatedecompensated	4.47411	1259	490364	0.960578
LD80	compensatedecompensated	3.6936	988	295181	0.876979
LD81	compensatedecompensated	4.12636	1130	354405	0.973211
LD82	compensatedecompensated	4.11603	1372	529812	0.888602
LD83	decompensated	4.13271	1129	355929	0.951173
LD84	decompensated	4.28701	1181	422171	0.950408
LD85	decompensated	3.62705	1134	394227	0.881909
LD86	decompensated	4.33228	1401	543885	0.959234
LD87	decompensated	4.28898	979	291143	0.970802
LD88	decompensated	3.01603	1086	310448	0.812771
LD89	compensatedecompensated	4.08671	1052	272334	0.971479
LD90	decompensated	3.81627	1070	304864	0.920422
LD91	decompensated	4.12301	1024	281069	0.951231
LD92	decompensated	3.88767	964	300828	0.96618
LD93	compensatedecompensated	3.29992	1119	367531	0.910145
LD94	compensatedecompensated	4.135	1304	477848	0.96514
LD95	decompensated	4.04717	1076	316004	0.937504
LD96	compensatedecompensated	3.21298	1040	351579	0.764394
LD97	decompensated	4.31534	1282	451788	0.953535
LV1	compensatedecompensated	4.31123	1055	304765	0.977916
LV4	compensatedecompensated	3.31115	1056	295815	0.8107
LV11	compensatedecompensated	4.21135	1361	453668	0.905636
LV12	compensatedecompensated	3.91335	1148	440355	0.930143
LV13	compensatedecompensated	3.87422	1228	419986	0.87433
