# Supplementary material for: Disorganized Gut Microbiome Contributed to Liver Cirrhosis Progression: A Meta-Omics-Based Study
Source: Front Microbiol. 2018 Dec 18;9:3166. doi: 10.3389/fmicb.2018.03166 (PMC6315199; doi:10.3389/fmicb.2018.03166)
Supplement: TABLE S3 — Detailed information on the correlation analysis between microbial richness and clinical indices. [file Table_3.XLS]

## Sheet: Sheet1
		ALB (g/L)	TB (umol/L)	Crea (umol/L)	INR	PT (S)	CTP	MELD
Three groups (H,C,D)	R	0.371	-0.193	-0.044	NA	NA	NA	NA
	P value	5.37e-06	0.021	0.605	NA	NA	NA	NA
	power	0.996	0.638	0.081	NA	NA	NA	NA
Two groups (C,D)	R	0.101	-0.121	-0.055	-0.05	-0.087	-0.197	-0.147
	P value	0.331	0.244	0.597	0.631	0.403	0.056	0.155
	power	0.164	0.216	0.083	0.077	0.134	0.485	0.297
