# Supplementary material for: Disorganized Gut Microbiome Contributed to Liver Cirrhosis Progression: A Meta-Omics-Based Study
Source: Front Microbiol. 2018 Dec 18;9:3166. doi: 10.3389/fmicb.2018.03166 (PMC6315199; doi:10.3389/fmicb.2018.03166)
Supplement: TABLE S4 — Detailed information on edges of the inter-microbiome correlation networks in each group. [file Table_4.XLS]

## Sheet: Sheet1
Group	Edges	Edges.positive	Edges.negative
H	114	61	53
C	57	40	17
D	40	32	8
